# Supplementary material for: Nitrate-driven anaerobic oxidation of ethane and butane by bacteria
Source: ISME J. 2024 Jan 10;18(1):wrad011. doi: 10.1093/ismejo/wrad011 (PMC10811727; doi:10.1093/ismejo/wrad011)
Supplement: Supplemeentary_data_4-C2_C4-N_genes_wrad011 [file supplemeentary_data_4-c2_c4-n_genes_wrad011.xlsx]

## Sheet: C2 system
maxbin_bins.tsv.003_sub (Bin ID: C2_02)	d__Bacteria;p__Armatimonadota;c__Fimbriimonadia;o__Fimbriimonadales;f__Fimbriimonadaceae;g__OLB18;s__OLB18 sp001567425
KO number	gene_description	Phase 1 (TPM)	Phase 2 (TPM)
K02575	NRT, narK, nrtP, nasA; MFS transporter, NNP family, nitrate/nitrite transporter	0	2.96808
K02567	napA; nitrate reductase (cytochrome)	34.7584	54.5557
K02567	napA; nitrate reductase (cytochrome)	15.1547	17.4679
K03385	nrfA; nitrite reductase (cytochrome c-552)	24.1892	31.2683
K15876	nrfH; cytochrome c nitrite reductase small subunit	33.1122	42.7577
concoct_bins.tsv.150_sub (Bin ID: C2_06)	d__Bacteria;p__Proteobacteria;c__Gammaproteobacteria;o__Burkholderiales;f__SG8-39;g__;s__
KO number	gene_description	Phase 1 (TPM)	Phase 2 (TPM)
K02567	napA; nitrate reductase (cytochrome)	1.581	1.39031
K02567	napA; nitrate reductase (cytochrome)	45.0354	66.0871
K02567	napA; nitrate reductase (cytochrome)	7.50234	4.7029
K02567	napA; nitrate reductase (cytochrome)	3.37984	3.93853
K00370	narG, narZ, nxrA; nitrate reductase / nitrite oxidoreductase, alpha subunit	7.21922	10.1142
K15876	nrfH; cytochrome c nitrite reductase small subunit	0	1.42349
K00368	nirK; nitrite reductase (NO-forming)	13.9929	129.753
K00368	nirK; nitrite reductase (NO-forming)	3.21212	5.32052
K00368	nirK; nitrite reductase (NO-forming)	31.3409	64.55
K03385	nrfA; nitrite reductase (cytochrome c-552)	1.99081	2.20656
K00371	narH, narY, nxrB; nitrate reductase / nitrite oxidoreductase, beta subunit	7.27736	10.9051
K00374	narI, narV; nitrate reductase gamma subunit	6.61813	6.31667
concoct_bins.tsv.038_sub (Bin ID: C2_04)	d__Bacteria;p__Chloroflexota;c__Anaerolineae;o__Promineofilales;f__Promineofilaceae;g__Promineofilum;s__
KO number	gene_description	Phase 1 (TPM)	Phase 2 (TPM)
K00376	nosZ; nitrous-oxide reductase	99.2409	124.587
K15864	nirS; nitrite reductase (NO-forming) / hydroxylamine reductase	1.55817	2.97103
K03385	nrfA; nitrite reductase (cytochrome c-552)	8.43091	21.2898
K15876	nrfH; cytochrome c nitrite reductase small subunit	3.04243	9.81062
K00368	nirK; nitrite reductase (NO-forming)	11.0722	24.1259
K00368	nirK; nitrite reductase (NO-forming)	1.5514	5.00924
K02567	napA; nitrate reductase (cytochrome)	5.92373	10.7165

## Sheet: C4 system
concoct_bins.tsv.011 (Bin ID: C4_02)	d__Bacteria;p__Planctomycetota;c__Phycisphaerae;o__Phycisphaerales;f__SM1A02;g__CAADGN01;s__CAADGN01 sp900696545
final_K	gene_description	Phase 1 (TPM)	Phase 2 (TPM)
K02567	napA; nitrate reductase (cytochrome)	69.5923	53.6112
K02567	napA; nitrate reductase (cytochrome)	16.003	15.217
K02568	napB; nitrate reductase (cytochrome), electron transfer subunit	20.5106	15.5515
K00376	nosZ; nitrous-oxide reductase	174.118	215.016
maxbin_bins.tsv.005 (Bin ID: C4_04)	d__Bacteria;p__Chloroflexota;c__Anaerolineae;o__Anaerolineales;f__EnvOPS12;g__UBA7227;s__UBA7227 sp002473085
final_K	gene_description	Phase 1 (TPM)	Phase 2 (TPM)
K00371	narH, narY, nxrB; nitrate reductase / nitrite oxidoreductase, beta subunit	22.607	2.04439
K00371	narH, narY, nxrB; nitrate reductase / nitrite oxidoreductase, beta subunit	52.2869	0
K00376	nosZ; nitrous-oxide reductase	0	0
K00376	nosZ; nitrous-oxide reductase	0	0
K00376	nosZ; nitrous-oxide reductase	0	0
K00374	narI, narV; nitrate reductase gamma subunit	14.7707	0
K02567	napA; nitrate reductase (cytochrome)	13.6682	49.3801
K02567	napA; nitrate reductase (cytochrome)	0.685193	2.98773
K02567	napA; nitrate reductase (cytochrome)	2.60647	1.55641
K17877	NIT-6; nitrite reductase (NAD(P)H)	1.38781	2.00134
K00370	narG, narZ, nxrA; nitrate reductase / nitrite oxidoreductase, alpha subunit	22.4525	1.91112
K00370	narG, narZ, nxrA; nitrate reductase / nitrite oxidoreductase, alpha subunit	56.6523	0
K00370	narG, narZ, nxrA; nitrate reductase / nitrite oxidoreductase, alpha subunit	67.5437	1.66704
K15876	nrfH; cytochrome c nitrite reductase small subunit	2.82608	5.06321
K15864	nirS; nitrite reductase (NO-forming) / hydroxylamine reductase	16.7231	83.5289
K03385	nrfA; nitrite reductase (cytochrome c-552)	0	9.67679
metabat2_refined_bins.tsv.011 (Bin ID: C4_01)	d__Bacteria;p__Chloroflexota;c__Anaerolineae;o__Promineofilales;f__Promineofilaceae;g__JAAYYY01;s__JAAYYY01 sp012515125
final_K	gene_description	Phase 1 (TPM)	Phase 2 (TPM)
K00376	nosZ; nitrous-oxide reductase	0	0
K00376	nosZ; nitrous-oxide reductase	5.89011	459.296
K03385	nrfA; nitrite reductase (cytochrome c-552)	0	0
K15876	nrfH; cytochrome c nitrite reductase small subunit	0	0
